# Supplementary material for: Beta vulgaris L.—A Source with a Great Potential in the Extraction of Natural Dyes Intended for the Sustainable Dyeing of Wool
Source: Plants (Basel). 2023 May 9;12(10):1933. doi: 10.3390/plants12101933 (PMC10222782; doi:10.3390/plants12101933)
Supplement: Supplementary file 1 [file plants-12-01933-s001.zip]

Archive with 1 entries (1 files):
- plants-2354206-supplementary_9.05.2023.pdf
